# Supplementary material for: Particle Track and Trace during Membrane Filtration by Direct Observation with a High Speed Camera
Source: Membranes (Basel). 2020 Apr 10;10(4):68. doi: 10.3390/membranes10040068 (PMC7231384; doi:10.3390/membranes10040068)
Supplement: Supplementary file 1 [file membranes-10-00068-s001.zip]

Archive with 17 entries (16 files):
- Matlab scripts for submission/
- Matlab scripts for submission/A 1bar 60 1 traced.mat
- Matlab scripts for submission/A 1bar 60 1-converted-converted.mat
- Matlab scripts for submission/A 2bar 160 1 traced.mat
- Matlab scripts for submission/A 2bar 160 1-converted-converted.mat
- Matlab scripts for submission/Filterfunction.m
- Matlab scripts for submission/plotallparticles.m
- Matlab scripts for submission/PlotParticles.m
- Matlab scripts for submission/Plots.asv
- Matlab scripts for submission/Plots.m
- Matlab scripts for submission/tickchart.m
- Matlab scripts for submission/tracing.m
- Matlab scripts for submission/Velocities.asv
- Matlab scripts for submission/Velocities.m
- Matlab scripts for submission/Video S1 A 1bar 60 1-converted-converted.mp4
- Matlab scripts for submission/Video S2 A 2bar 160 1-converted-converted.mp4
- Matlab scripts for submission/videotracking.m
