# Supplementary material for: Particle Track and Trace during Membrane Filtration by Direct Observation with a High Speed Camera
Source: Membranes (Basel). 2020 Apr 10;10(4):68. doi: 10.3390/membranes10040068 (PMC7231384; doi:10.3390/membranes10040068)
Supplement: Supplementary file 1 [file membranes-10-00068-s001.zip › Matlab scripts for submission/Filterfunction.m]

%load('\\BIO.AAU.DK\Users\mkj\Documents\Undervisning\Specialer\KBE\archive\Kristian Boe Eriksen_545054_340605_Bilag_Traced-mappe\Traced mappe\B-C\B 2bar 160 2 traced.mat');
%matrice=zeros(length(tracer(:,1)),length(tracer(1,:)));
matrice=[];
%L=[];
%H=[];
for i=1:2:length(tracer(:,1))-1;
    i0=find(abs(tracer(i,:)) == 0,1,'first')-1;
    if 6 > i0
        L=[];
        H=[];
    elseif 45 < i0;
        L=[];
        H=[];
        
    elseif abs(tracer(i,1)-tracer(i,i0-1))<20
        L=[];
        H=[];
        
    else
        L=[tracer(i,1:i0) zeros(1,length(tracer(i,:))-i0)];
        L(i0)=0;
        H=[tracer(i+1,1:i0) zeros(1,length(tracer(i,:))-i0)];
        H(i0)=0;
        %L=tracer(i,:);
        %l=nnz(L);
        %L(l)=0;
        %H=tracer(i+1,:);
        %H(l)=0;
    end
    

    
    matrice=[matrice;L;H];
    
end
