# Supplementary material for: Particle Track and Trace during Membrane Filtration by Direct Observation with a High Speed Camera
Source: Membranes (Basel). 2020 Apr 10;10(4):68. doi: 10.3390/membranes10040068 (PMC7231384; doi:10.3390/membranes10040068)
Supplement: Supplementary file 1 [file membranes-10-00068-s001.zip › Matlab scripts for submission/plotallparticles.m]

clear
clc
allpar1=[];
pleng=[];
ppos=[];
clear ParPos
data=xlsread('traceA2bar160_1.xlsx','Output');
%load('\\BIO.AAU.DK\Users\mkj\Documents\Undervisning\Specialer\KBE\archive\Kristian Boe Eriksen_545054_340605_Bilag_Traced-mappe\Traced mappe\B-C\B 2bar 160 2-converted.mat') %BL� PRIK!
for i=1:2:2647
    
    pleng=[pleng data(i,:)];
    ppos=[ppos data(i+1,:)];
    %allpar1=[allpar1;ParPos(i).xy.'];
    
    %f=f+1;
    
end
scatter(pleng,ppos)
%for i=1:3588
 %   allpar1=[allpar1;ParPos(i).xy.'];
  %  scatter(allpar1(:,1),allpar1(:,2))
    %f=f+1;
    
%end
