# Supplementary material for: Particle Track and Trace during Membrane Filtration by Direct Observation with a High Speed Camera
Source: Membranes (Basel). 2020 Apr 10;10(4):68. doi: 10.3390/membranes10040068 (PMC7231384; doi:10.3390/membranes10040068)
Supplement: Supplementary file 1 [file membranes-10-00068-s001.zip › Matlab scripts for submission/PlotParticles.m]

%clear
%clc
allparticles=[];
ALLPAR1=[];
%pleng=[];
%ppos=[];
PLENG=[];
PPOS=[];
clear ParPos
%data=xlsread('traceA2bar160_1.xlsx','Output');
%load('\\BIO.AAU.DK\Users\mkj\Documents\Undervisning\Specialer\KBE\archive\Kristian Boe Eriksen_545054_340605_Bilag_Traced-mappe\Traced mappe\B-C\B 2bar 160 2-converted.mat') %BL� PRIK!
for i=1:2:length(tracer(:,1))-1
    i0=find(abs(tracer(i,:)) == 0,1,'first')-1;
    %pleng=[pleng matrice(i,:)];
    %ppos=[ppos matrice(i+1,:)];
    %pleng=matrice(i,:);
    %ppos=matrice(i+1,:);
    PLENG=[PLENG matrice(i,1:i0)];
    PPOS=[PPOS matrice(i+1,1:i0)];
    %allparticles=[allparticles;matrice(i,:);matrice(i+1,:)];
    ALLPAR=[PLENG;PPOS];
    %f=f+1;
    
end
xlswrite('ParticleMap.xlsx', ALLPAR, filename) %saves tracked particle positions sorted after y-value
scatter(PLENG,PPOS)


%for i=1:3588
 %   allpar1=[allpar1;ParPos(i).xy.'];
  %  scatter(allpar1(:,1),allpar1(:,2))
    %f=f+1;
    
%end
