# Supplementary material for: Particle Track and Trace during Membrane Filtration by Direct Observation with a High Speed Camera
Source: Membranes (Basel). 2020 Apr 10;10(4):68. doi: 10.3390/membranes10040068 (PMC7231384; doi:10.3390/membranes10040068)
Supplement: Supplementary file 1 [file membranes-10-00068-s001.zip › Matlab scripts for submission/tickchart.m]

fig1 = scatter(Sorted(:,2),Sorted(:,3),'k', '.')
    xlim([0 120]);
    xticks([0 5 10 15 20 25 30 35 40 45 50 55 60 65 70 75 80 85 90 95 100 105 110 115 120]); % this works but I am looking for a better code
    %set(fig1, 'ytick', [-20:5:20]); % something like this? 
